# Supplementary material for: A novel dual-task paradigm with story recall shows significant differences in the gait kinematics in older adults with cognitive impairment: A cross-sectional study
Source: Front Aging Neurosci. 2022 Dec 15;14:992873. doi: 10.3389/fnagi.2022.992873 (PMC9797676; doi:10.3389/fnagi.2022.992873)
Supplement: Supplementary file 1 [file Table_1.XLS]

## Sheet: DATA_ANA
ID	Group	Group_condition	Gender	Age	Height	Weight	BMI	DM	Infaction	Hypertension	GDS	Education	DTC	STgaittSpeed	AnkleDorseflexion	AnklePlanterflexion	KneemExtension	KneemasFlexion	HipmaxExtension	HipmaxFlexion
1	1	1	1	69	1.7	82.1	28.4083	1	1	1	15	9		0.84	21.1585	16.4713	0.030338	-72.4943	1.23585	40.0483
2	1	1	2	76	1.77	96.6	30.8341	1	1	2	9	9		1.204	17.9404	13.4482	-1.04039	-59.0022	16.9123	37.0432
3	1	1	1	69	1.64	60	22.3081	1	1	2	2	16		1.222	12.5287	21.8614	-3.39763	-60.1811	17.0714	30.0784
4	1	1	2	78	1.53	66.7	28.4933	1	1	1	9	12		0.797	13.3739	15.1974	9.64819	-62.7023	4.76072	40.7246
5	1	1	2	73	1.63	76.6	28.8306	1	1	1	14	12		0.985	12.1949	16.1334	14.8624	-71.5573	-6.83682	55.0219
6	1	1	2	65	1.6	60	23.4375	2	1	2	2	9		1.089	10.8752	21.3766	3.60269	-71.4007	-5.90935	57.511
7	1	1	2	76	1.58	57.4	22.9931	1	1	1	7	15		0.944	12.7815	11.8048	1.07741	-64.4364	8.89469	36.7497
8	1	1	1	84	1.65	75.9	27.8788	1	1	2	6	15		0.602	18.2064	12.8088	3.86748	-69.5223	-6.07711	42.8177
9	1	1	2	68	1.58	63.4	25.3966	1	1	1	4	9		1.176	12.8063	14.639	1.48386	-68.8725	9.79407	37.5516
10	1	1	2	63	1.68	70	24.8016	1	1	1	5	9		1.23	15.4579	10.6694	12.4848	-65.4638	14.2232	37.8134
11	1	1	1	70	1.7	63	21.7993	1	1	2	5	15		1.028	14.6708	9.76895	-0.544723	-44.3344	-0.169	29.09
12	1	1	1	68	1.73	65.7	21.952	2	1	1	7	9		0.868	17.024	16.0104	-7.2969	-60.9258	15.3518	33.177
13	1	1	2	75	1.75	85	27.7551	2	1	1	6	15		1.274	17.1746	12.5401	-3.21038	-61.8287	17.6522	32.4533
14	1	1	1	67	1.56	51.4	21.121	1	1	1	6	9		1.236	12.6177	16.6468	0.431594	-63.2456	12.1507	35.1754
15	1	1	1	78	1.64	67.1	24.9479	1	1	2	11	15		0.937	16.4982	15.6118	-0.106394	-63.3254	18.8696	26.7136
16	1	1	1	82	1.73	85	28.4	1	1	2	7	9		0.847	14.6316	11.3251	9.2345	-63.408	-2.44556	43.5875
17	1	1	1	65	1.67	59.2	23.6713	1	1	1	5	15		0.783	21.007	11.1309	0.819555	-69.5001	1.27041	49.9668
18	1	1	1	68	1.49	53.4	21.227	1	1	1	23	15		1.368	11.9173	16.2054	7.29211	-72.6596	15.2429	36.1607
19	1	1	1	81	1.55	47	24.053	1	1	1	6	9		1.085	9.96512	14.9432	-1.67877	-55.1611	28.5896	20.3444
20	1	1	2	69	1.72	69.6	19.563	1	1	1	13	9		1.156	20.3213	8.79324	1.53654	-70.3324	13.959	43.1821
21	1	1	2	62	1.44	49	23.5262	1	1	2	25	15		0.811	14.3581	17.2355	0.352306	-65.718	14.8795	34.0875
22	1	1	1	61	1.5	57	23.6304	1	1	1	5	9		1.034	16.0992	21.3958	-3.56799	-69.0434	16.3275	31.9002
23	1	1	2	68	1.66	70.3	25.3333	1	1	1	1	14		1.167	20.7452	14.142	-1.82046	-67.08	15.2967	29.2397
24	1	1	2	68	1.51	70.3	25.5117	1	1	1	6	9		1.426	14.5399	9.9799	-0.241729	-62.1074	23.9925	29.9263
25	2	1	2	79	1.59	48.9	21.4464	2	1	2	17	15		1.336	13.6784	15.766	-4.10451	-63.8718	15.8199	39.4016
26	2	1	1	76	1.47	62.5	24.7221	1	1	2	4	15		1.147	17.7665	11.8376	2.75974	-63.7969	13.5405	35.3885
27	2	1	1	72	1.65	49.9	23.0922	1	2	1	11	9		1.093	11.8436	15.2111	12.6559	-73.177	10.2929	36.0092
28	2	1	1	70	1.65	66.5	24.4261	1	1	1	9	15		1.058	17.5782	18.3245	1.85915	-68.4149	12.0784	45.4637
29	2	1	1	78	1.6	55.7	20.4591	1	1	2	8	15		0.904	16.91	10.5936	1.96008	-64.155	10.9672	29.1803
30	2	1	1	71	1.68	60.1	23.4766	1	1	1	16	9		1.259	12.4805	17.869	4.02535	-74.9455	1.7098	51.6516
31	2	1	1	75	1.65	80.7	28.5927	1	1	2	12	12		1.049	12.7805	16.7267	2.31519	-66.7991	14.7411	36.6842
32	2	1	2	72	1.55	66.4	24.3893	1	1	2	4	12		0.959	17.7025	6.9188	7.58984	-73.1284	-6.55911	56.9039
33	2	1	2	70	1.4	54.4	22.6431	2	1	2	8	15		1.115	20.8761	13.5684	1.08882	-62.8972	18.0913	36.4096
34	2	1	2	76	1.63	50	25.5102	1	1	1	7	12		0.898	18.0985	10.7642	8.3058	-66.6608	6.39793	43.2497
35	2	1	2	70	1.51	54.9	20.6632	1	1	1	3	15		1.415	17.8379	21.0854	5.69983	-75.6242	10.2295	43.2994
36	2	1	2	68	1.56	71.8	31.4898	2	1	1	4	12		1.114	19.6908	9.81844	4.18127	-71.0734	-15.3781	66.6722
37	2	1	2	68	1.55	65	26.7094	1	1	1	11	12		1.175	9.58839	13.7739	9.64326	-60.3444	2.50954	38.8034
38	2	1	2	65	1.64	54.2	22.5598	2	1	2	4	9		0.977	8.29937	17.8623	-0.44719	-65.7183	30.609	28.8029
39	2	1	1	70	1.65	64.1	23.8325	2	1	1	20	9		1.286	17.3829	9.29736	-4.16866	-53.4274	13.4855	31.0127
40	2	1	1	71	1.55	54.3	19.9449	2	1	2	8	16		0.892	14.3212	18.2799	9.33408	-71.3156	-2.78281	55.11
41	2	1	2	73	1.55	63	26.2227	1	1	1	8	9		0.967	14.4489	11.015	2.96704	-67.116	-1.3995	52.958
42	2	1	2	69	1.53	68	28.3039	1	1	2	14	12		0.963	17.754	7.86845	10.2587	-56.8253	3.06297	39.6668
43	2	1	2	76	1.69	58.7	25.0758	2	1	1	8	12		0.647	11.7495	18.3762	3.64791	-65.7297	12.5446	38.7265
44	2	1	1	72	1.45	68.6	24.0188	1	1	1	6	12		1.043	15.1929	13.1188	0.218057	-64.4625	27.9015	22.8148
45	2	1	2	59	1.48	54.6	25.9691	1	1	1	21	14		1.425	18.1048	10.4607	14.6276	-73.4154	-0.354487	47.6322
46	2	1	2	77	1.6	50.4	23.0095	1	1	2	6	16		0.824	13.494	16.9755	6.39688	-71.1739	16.908	33.6658
47	2	1	1	78	1.57	48.4	18.9062	1	1	1	11	12		1.088	16.2952	19.5119	0.388849	-68.0714	11.6766	40.3819
48	2	1	2	66	1.71	58.8	23.8549	2	1	1	7	16		1.115	16.2909	20.5813	1.59537	-60.5845	24.3598	27.4605
49	2	1	2	80	1.56	71.1	24.3152	1	1	2	12	12		1.014	14.021	26.0543	3.42994	-66.4872	23.022	28.4877
50	2	1	2	75	1.77	54	22.1893	1	1	2	9	16		1.148	13.6137	12.196	4.79414	-67.3386	14.3252	34.1967
51	2	1	1	82	1.65	78	24.8971	1	1	2	16	16		1.124	15.1831	11.8119	4.10295	-57.6705	15.4254	29.3613
52	2	1	1	73	1.54	66.7	24.4995	1	1	2	9	15		1.156	17.3434	12.1511	0.658432	-68.0511	18.6355	34.9124
53	2	1	1	79	1.5	58.5	24.6669	1	1	1	10	12		1.369	16.7362	9.15176	0.460026	-62.1783	13.8323	35.8903
54	2	1	1	66	1.67	43.2	19.2	1	1	1	6	16		1.4	10.3943	23.1963	-0.119532	-72.3633	21.9096	36.824
55	2	1	1	81	1.59	77.5	27.7887	1	1	1	5	14		1.368	13.4626	14.4	1.15168	-69.866	19.5446	35.1281
56	2	1	2	76	1.56	55.2	21.8346	1	2	2	2	14		1.119	13.7269	14.5348	13.2005	-68.8855	-7.51874	45.192
57	2	1	2	67	1.6	54.9	22.5592	1	1	1	4	14		1.028	19.152	15.4107	1.78001	-69.9295	13.7591	37.7552
58	3	1	1	69	1.66	60.7	23.7109	1	1	2	4	15		0.816	12.8426	18.147	7.28258	-64.2328	-5.38025	47.5593
59	3	1	1	65	1.6	60.4	21.919	1	1	2	4	9		0.878	10.349	17.8947	1.36283	-68.7174	10.0233	43.0362
60	3	1	2	64	1.53	60	23.4375	1	2	2	1	12		0.97	11.9972	13.8878	11.9785	-66.9147	7.6546	39.7691
61	3	1	2	70	1.65	57.5	24.5632	1	1	2	4	9		1.124	12.2021	15.3923	10.0576	-63.6631	-10.4076	52.4802
62	3	1	2	65	1.56	78.6	28.8705	1	1	1	7	12		0.905	12.543	19.9885	11.018	-65.824	-1.51105	49.8678
63	3	1	1	75	1.5	58.1	23.8741	2	1	2	10	12		1.028	15.0187	7.71447	11.2858	-63.6601	-3.8707	45.968
64	3	1	1	75	1.63	58.8	26.1333	2	1	2	4	16		0.808	10.9362	18.5349	-1.4927	-57.9568	12.8751	29.9194
65	3	1	1	81	1.6	75.6	28.4542	1	1	1	0	15		1.173	12.1162	17.2879	1.29742	-61.7159	16.0253	40.4948
66	3	1	2	81	1.65	89.3	34.8828	1	1	1	6	16		1.125	15.5288	13.5911	-3.07652	-62.3202	24.7311	25.8681
67	3	1	1	72	1.5	67.2	24.6832	1	1	2	10	12		1.402	13.9025	21.3666	-1.80033	-59.4775	4.12572	35.8258
68	3	1	2	71	1.6	53.4	23.7333	1	1	1	0	12		0.838	9.58005	14.7207	19.528	-66.3616	-4.14786	40.1781
69	3	1	1	73	1.69	58.6	22.8906	1	1	1		15		0.85
70	3	1	2	84	1.58	68.8	24.0888	1	1	2		16		0.693	16.5735	12.6019	15.0946	-72.3818	-15.3911	50.3427
71	3	1	1	78	1.55	53	21.2306	1	1	1	0	16		1.029	8.20451	22.5081	7.95452	-61.7751	6.67308	37.8681
72	3	1	1	70	1.56	55.2	22.9761	1	1	1	2	15		1.14	9.26833	14.2444	-1.20022	-39.6517	2.75048	23.8839
73	3	1	1	70	1.7	73	29.9967	1	1	1	3	9		0.754	7.95335	8.83103	11.6314	-45.9512	-6.94284	36.5422
74	3	1	1	71	1.54	72.5	25.0865	1	1	2	15	15		1.471
75	3	1	2	68	1.55	55.2	23.2754	1	1	1	7	12		1.024	14.6484	17.3825	7.9037	-72.2995	0.771577	44.6824
76	3	1	1	69	1.56	66	27.4714	1	1	1	3	9		1.142	14.8394	22.0218	0.331037	-70.341	7.21655	38.0015
77	3	1	1	75	1.56	57.8	23.7508	1	1	1	5	16		1.02	16.7954	11.2089	7.15385	-71.8907	20.2114	29.0047
78	3	1	1	71	1.61	68	27.9421	2	2	2	3	12		1.381	15.8625	13.6578	-2.56469	-58.2708	19.2408	35.9363
79	3	1	2	71	1.53	56.9	21.9513	2	1	2	4	12		1.139	7.11291	24.5121	5.36432	-61.9771	7.15695	42.8432
80	3	1	2	69	1.5	57	25.33	1	1	2	2	9		1.188	14.5589	14.7339	10.3314	-73.9831	7.24814	44.8782
81	3	1	2	65	1.55	47	19.56	1	1	1	19	15		1.12	19.3292	10.4137	2.11349	-63.5598	15.2023	38.2565
82	3	1	1	75	1.72	69.6	23.53	1	1	1	3	12		1.099	14.5199	10.5775	5.95563	-68.3359	6.59359	37.0698
83	3	1	2	72	1.44	49	23.63	1	1	1	13	12		1.179	14.896	24.531	4.58417	-67.831	17.1393	41.4508
1	1	2	1	69	1.7	82.1	28.4083	1	1	1	15	9	0.258333	0.623	21.451	15.4574	1.08795	-67.572	-1.00932	37.8816
2	1	2	2	76	1.77	96.6	30.8341	1	1	2	9	9	0.331395	0.805	18.7295	9.99989	-2.51595	-55.8105	13.2856	34.6884
3	1	2	1	69	1.64	60	22.3081	1	1	2	2	16	0.0769231	1.128	8.74567	22.9309	-10.2058	-52.0891	21.7157	22.9385
4	1	2	2	78	1.53	66.7	28.4933	1	1	1	9	12	0.154329	0.674	13.0993	16.6509	9.29111	-61.6086	2.81617	40.8808
5	1	2	2	73	1.63	76.6	28.8306	1	1	1	14	12	0.0609137	0.925	15.7511	15.8358	15.0185	-73.9034	-4.21484	54.2954
6	1	2	2	65	1.6	60	23.4375	2	1	2	2	9	-0.0899908	1.187	11.6678	21.6616	4.05676	-73.6573	-5.03408	58.9141
7	1	2	2	76	1.58	57.4	22.9931	1	1	1	7	15	0.0879237	0.861	12.1904	12.3953	0.723079	-63.6398	8.7544	35.8368
8	1	2	1	84	1.65	75.9	27.8788	1	1	2	6	15	-0.076412	0.648	16.7936	11.3784	3.92085	-68.0591	-5.8542	41.8864
9	1	2	2	68	1.58	63.4	25.3966	1	1	1	4	9	0.221939	0.915	12.8672	14.8002	1.79004	-67.5752	8.12842	38.1185
10	1	2	2	63	1.68	70	24.8016	1	1	1	5	9	0.21626	0.964	15.1296	8.62656	10.574	-62.5512	12.6385	34.2642
11	1	2	1	70	1.7	63	21.7993	1	1	2	5	15	0.22179	0.8	21.2261	14.5496	-0.812767	-65.6547	-1.04881	43.0247
12	1	2	1	68	1.73	65.7	21.952	2	1	1	7	9	-0.0184332	0.884	16.7346	16.3246	-7.93761	-61.8558	12.68	36.2296
13	1	2	2	75	1.75	85	27.7551	2	1	1	6	15	0.257457	0.946	18.3126	12.6724	-2.18309	-61.6808	19.5493	34.6473
14	1	2	1	67	1.56	51.4	21.121	1	1	1	6	9	0.278317	0.892	12.3124	18.0602	2.33427	-57.9105	11.1215	34.8288
15	1	2	1	78	1.64	67.1	24.9479	1	1	2	11	15	0.154749	0.792	15.5436	23.0757	0.144008	-61.1337	19.1379	26.8434
16	1	2	1	82	1.73	85	28.4	1	1	2	7	9	0.210153	0.669	14.9638	9.48453	10.1451	-60.4994	-6.52292	45.2046
17	1	2	1	65	1.67	59.2	23.6713	1	1	1	5	15	-0.122605	0.879	21.6155	10.192	2.35743	-67.6287	0.591413	49.9062
18	1	2	1	68	1.49	53.4	21.227	1	1	1	23	15	0.0124269	1.351	11.7155	15.22	7.32311	-73.8019	14.7071	37.6118
19	1	2	1	81	1.55	47	24.053	1	1	1	6	9	0.117051	0.958	10.3248	15.2312	-2.64137	-54.1938	26.4616	23.1624
20	1	2	2	69	1.72	69.6	19.563	1	1	1	13	9	0.262111	0.853	20.5502	13.5391	-4.25431	-69.2559	11.3167	41.5746
21	1	2	2	62	1.44	49	23.5262	1	1	2	25	15	0.231813	0.623	14.9598	14.5808	0.900945	-63.3754	14.3506	33.1971
22	1	2	1	61	1.5	57	23.6304	1	1	1	5	9	0.279497	0.745	15.8716	16.3732	-1.4832	-65.4734	14.4188	33.7503
23	1	2	2	68	1.66	70.3	25.3333	1	1	1	1	14	0.050557	1.108	20.3332	12.593	-1.45556	-66.9188	15.5527	28.6236
24	1	2	2	68	1.51	70.3	25.5117	1	1	1	6	9	0.508415	0.701	14.4335	12.6711	-3.43368	-63.9946	15.5025	38.8041
25	2	2	2	79	1.59	48.9	21.4464	2	1	2	17	15	0.228293	1.031	13.4473	10.0997	-2.71972	-60.0819	23.9774	28.4012
26	2	2	1	76	1.47	62.5	24.7221	1	1	2	4	15	0.17524	0.946	16.5844	10.2609	2.41072	-62.5381	13.7946	35.0003
27	2	2	1	72	1.65	49.9	23.0922	1	2	1	11	9	0.0466606	1.042	13.2201	15.4977	12.3783	-72.6046	11.3276	34.2779
28	2	2	1	70	1.65	66.5	24.4261	1	1	1	9	15	0.145558	0.904	18.7207	6.23555	2.52382	-67.9173	11.1011	45.6954
29	2	2	1	78	1.6	55.7	20.4591	1	1	2	8	15	0.259956	0.669	17.0196	-8.89303	1.55781	-62.3593	10.801	26.2119
30	2	2	1	71	1.68	60.1	23.4766	1	1	1	16	9	0.119936	1.108	13.4983	18.31	4.58068	-73.651	1.03136	49.599
31	2	2	1	75	1.65	80.7	28.5927	1	1	2	12	12	-0.0457579	1.097	12.7538	16.2281	2.10369	-66.6104	16.6942	36.192
32	2	2	2	72	1.55	66.4	24.3893	1	1	2	4	12	0.0396246	0.921	18.4459	6.52611	7.73149	-72.2881	9.02955	54.7671
33	2	2	2	70	1.4	54.4	22.6431	2	1	2	8	15	0.129148	0.971	17.1363	13.27	-1.09737	-59.0438	15.6538	36.6117
34	2	2	2	76	1.63	50	25.5102	1	1	1	7	12	0.170379	0.745	18.7545	10.8076	7.4453	-60.9326	4.45907	39.7521
35	2	2	2	70	1.51	54.9	20.6632	1	1	1	3	15	0.114488	1.253	19.4206	16.5326	5.34271	-76.1634	9.19441	43.7127
36	2	2	2	68	1.56	71.8	31.4898	2	1	1	4	12	-0.0745063	1.197	10.6887	13.7999	8.22688	-57.3841	5.76956	35.1909
37	2	2	2	68	1.55	65	26.7094	1	1	1	11	12	0.153191	0.995	9.43117	14.9936	-0.484244	-65.0747	31.7462	25.5979
38	2	2	2	65	1.64	54.2	22.5598	2	1	2	4	9	0.00307062	0.974	22.485	9.40727	1.52566	-69.4101	14.4539	41.5374
39	2	2	1	70	1.65	64.1	23.8325	2	1	1	20	9	0.22395	0.998	22.4581	9.32041	2.39318	-69.7693	14.3045	42.3468
40	2	2	1	71	1.55	54.3	19.9449	2	1	2	8	16	0.043722	0.853	17.2619	8.80175	-3.78823	-50.9248	12.0861	30.598
41	2	2	2	73	1.55	63	26.2227	1	1	1	8	9	0.124095	0.847	13.8242	15.8444	8.70142	-69.5624	-4.22043	54.0257
42	2	2	2	69	1.53	68	28.3039	1	1	2	14	12	-0.0654206	1.026	14.9904	12.0113	2.88706	-67.5762	-1.39873	56.7143
43	2	2	2	76	1.69	58.7	25.0758	2	1	1	8	12	0.00309119	0.645	15.991	8.74341	7.96719	-56.0934	3.767	37.2211
44	2	2	1	72	1.45	68.6	24.0188	1	1	1	6	12	0.251198	0.781	12.5869	16.3815	4.22843	-63.2298	11.0408	36.9939
45	2	2	2	59	1.48	54.6	25.9691	1	1	1	21	14	0.119298	1.255	16.2971	14.0992	0.828633	-66.1674	25.9898	22.6727
46	2	2	2	77	1.6	50.4	23.0095	1	1	2	6	16	0.0837379	0.755	17.4331	6.31253	15.5176	-72.6111	0.189765	46.045
47	2	2	1	78	1.57	48.4	18.9062	1	1	1	11	12	0.147978	0.927	13.7561	16.553	5.548	-66.3452	15.7358	31.1194
48	2	2	2	66	1.71	58.8	23.8549	2	1	1	7	16	0.0439462	1.066	16.8781	16.6876	0.166813	-66.8432	11.5552	38.21
49	2	2	2	80	1.56	71.1	24.3152	1	1	2	12	12	0.0512821	0.962	16.9834	21.6274	-0.274316	-60.9014	23.1044	28.1268
50	2	2	2	75	1.77	54	22.1893	1	1	2	9	16	0.219512	0.896	15.0051	21.4286	2.42564	-66.0547	20.9838	26.3358
51	2	2	1	82	1.65	78	24.8971	1	1	2	16	16	0.0373665	1.082	13.9437	13.0041	3.79301	-67.559	12.7937	33.9107
52	2	2	1	73	1.54	66.7	24.4995	1	1	2	9	15	0.16782	0.962	15.4178	12.1226	4.56991	-54.2883	15.5791	26.9121
53	2	2	1	79	1.5	58.5	24.6669	1	1	1	10	12	0.224982	1.061	18.2693	7.54609	2.82007	-66.2776	15.5162	33.2976
54	2	2	1	66	1.67	43.2	19.2	1	1	1	6	16	0.162857	1.172	16.8766	8.83166	1.43916	-62.5528	14.0516	36.4168
55	2	2	1	81	1.59	77.5	27.7887	1	1	1	5	14	0.173246	1.131	11.5796	25.7889	0.657232	-69.9033	22.3947	33.3996
56	2	2	2	76	1.56	55.2	21.8346	1	2	2	2	14	0.0420018	1.072	15.1641	13.3422	1.54381	-70.0788	16.7416	36.5701
57	2	2	2	67	1.6	54.9	22.5592	1	1	1	4	14	-0.0243191	1.053	54.8056	41.3714	3.97331	-206.693	36.7432	117.111
58	3	2	1	69	1.66	60.7	23.7109	1	1	2	4	15	0.10049	0.734	14.3623	14.9794	14.5972	-67.9034	-8.31456	42.7175
59	3	2	1	65	1.6	60.4	21.919	1	1	2	4	9	-0.0148064	0.891	12.8204	16.9135	7.16763	-64.6627	-4.2559	46.669
60	3	2	2	64	1.53	60	23.4375	1	2	2	1	12	-0.153608	1.119	10.8506	21.3209	-1.41914	-69.7018	14.0381	44.565
61	3	2	2	70	1.65	57.5	24.5632	1	1	2	4	9	0.0044484	1.119	18.4441	18.5342	-15.7515	-99.621	14.3135	59.6972
62	3	2	2	65	1.56	78.6	28.8705	1	1	1	7	12	-0.0298343	0.932	13.1381	12.9006	-11.8946	-14.5533	13.9699	12.9241
63	3	2	1	75	1.5	58.1	23.8741	2	1	2	10	12	0.356031	0.662	13.6529	17.2281	12.6518	-64.6033	-4.04814	44.7084
64	3	2	1	75	1.63	58.8	26.1333	2	1	2	4	16	-0.0482673	0.847	14.165	6.52678	9.56132	-61.6247	-3.3179	45.293
65	3	2	1	81	1.6	75.6	28.4542	1	1	1	0	15	0.136402	1.013	12.2451	17.0443	3.0651	-59.5202	10.3907	27.7735
66	3	2	2	81	1.65	89.3	34.8828	1	1	1	6	16	0.243556	0.851	13.7291	13.6961	3.78756	-58.9476	10.103	38.8468
67	3	2	1	72	1.5	67.2	24.6832	1	1	2	10	12	-0.0021398	1.405	15.3338	14.7954	-2.34631	-58.4874	24.749	25.801
68	3	2	2	71	1.6	53.4	23.7333	1	1	1	0	12	0.0322196	0.811	10.6484	19.6751	9.26153	-67.806	-0.329348	43.0194
69	3	2	1	73	1.69	58.6	22.8906	1	1	1		15	0.0105882	0.841	10.2927	15.4055	20.175	-66.25	-2.62615	41.3681
70	3	2	2	84	1.58	68.8	24.0888	1	1	2		16	0.033189	0.67	17.258	12.649	15.25	-70.548	-14.3396	46.6431
71	3	2	1	78	1.55	53	21.2306	1	1	1	0	16	0.00971817	1.019	8.25016	22.1742	7.78989	-61.4954	6.60843	38.579
72	3	2	1	70	1.56	55.2	22.9761	1	1	1	2	15	0.135088	0.986	13.2028	17.5566	-2.43476	-58.1091	2.40914	34.338
73	3	2	1	70	1.7	73	29.9967	1	1	1	3	9	0.0278515	0.733	11.7429	11.9411	16.596	-67.9656	-10.6315	54.6729
74	3	2	1	71	1.54	72.5	25.0865	1	1	2	15	15	0.282121	1.056	13.9863	18.0853	2.13165	-63.3741	13.9197	33.6513
75	3	2	2	68	1.55	55.2	23.2754	1	1	1	7	12	0.0253906	0.998	12.5516	17.0816	8.91319	-70.3498	3.07592	44.0603
76	3	2	1	69	1.56	66	27.4714	1	1	1	3	9	0.0945709	1.034	15.7506	14.8842	1.84471	-70.6941	4.59036	39.0069
77	3	2	1	75	1.56	57.8	23.7508	1	1	1	5	16	0.210784	0.805	17.1443	10.1456	8.27032	-67.5115	18.7362	25.3542
78	3	2	1	71	1.61	68	27.9421	2	2	2	3	12	0.146271	1.179	15.8986	9.0329	-0.501914	-56.1413	18.1976	32.4066
79	3	2	2	71	1.53	56.9	21.9513	2	1	2	4	12	0.168569	0.947	11.046	20.4549	6.24996	-63.5269	6.62749	43.2887
80	3	2	2	69	1.5	57	25.33	1	1	2	2	9	-0.016835	1.208	14.2893	14.9491	10.493	-73.4659	7.49093	44.478
81	3	2	2	65	1.55	47	19.56	1	1	1	19	15	0.0732143	1.038	19.0276	9.87316	1.83219	-63.8524	13.6227	35.1283
82	3	2	1	75	1.72	69.6	23.53	1	1	1	3	12	0.0764331	1.015	15.0974	10.9977	6.88513	-68.1892	4.17066	38.8408
83	3	2	2	72	1.44	49	23.63	1	1	1	13	12	0.117897	1.04	15.5244	22.276	3.30168	-66.4266	13.3669	39.1043
1	1	3	1	69	1.7	82.1	28.4083	1	1	1	15	9	0.2	0.672	21.6733	14.8579	1.5552	-67.8891	-1.53465	37.2274
2	1	3	2	76	1.77	96.6	30.8341	1	1	2	9	9	0.374585	0.753	17.7719	9.80959	-2.64678	-56.64	12.8048	33.3261
3	1	3	1	69	1.64	60	22.3081	1	1	2	2	16	0.145663	1.044	9.59018	21.3013	-8.68567	-54.5748	21.2444	23.9992
4	1	3	2	78	1.53	66.7	28.4933	1	1	1	9	12	0.239649	0.606	13.5482	14.2381	9.29775	-59.6925	3.20029	39.5114
5	1	3	2	73	1.63	76.6	28.8306	1	1	1	14	12	0.150254	0.837	14.626	15.9308	15.3376	-69.5523	-5.58986	53.3115
6	1	3	2	65	1.6	60	23.4375	2	1	2	2	9	0.0550964	1.029	12.4242	20.2055	4.67983	-73.312	-6.42628	57.5742
7	1	3	2	76	1.58	57.4	22.9931	1	1	1	7	15	0.0826271	0.866	11.477	12.6599	1.03514	-63.2575	8.96342	35.1385
8	1	3	1	84	1.65	75.9	27.8788	1	1	2	6	15	-0.0448505	0.629	12.2636	13.5351	1.89351	-59.4055	10.2509	27.1986
9	1	3	2	68	1.58	63.4	25.3966	1	1	1	4	9	0.204082	0.936	12.9661	12.7544	1.91601	-65.4423	7.93487	37.8168
10	1	3	2	63	1.68	70	24.8016	1	1	1	5	9	0.208943	0.973	14.8431	9.72308	9.65428	-61.9906	13.41	33.3593
11	1	3	1	70	1.7	63	21.7993	1	1	2	5	15	0.212062	0.81	20.4476	14.498	-0.284351	-63.6705	-2.44114	40.8766
12	1	3	1	68	1.73	65.7	21.952	2	1	1	7	9	-0.0138249	0.88	15.2845	15.7747	-7.04429	-59.716	12.7629	33.6453
13	1	3	2	75	1.75	85	27.7551	2	1	1	6	15	0.156986	1.074	19.2322	13.6241	-2.51383	-59.2948	20.0817	32.922
14	1	3	1	67	1.56	51.4	21.121	1	1	1	6	9	0.136731	1.067	15.2824	11.5276	6.45297	-68.2156	8.30839	35.4923
15	1	3	1	78	1.64	67.1	24.9479	1	1	2	11	15	0.177161	0.771	16.3674	17.9042	-0.004382	-60.9546	18.7	26.1925
16	1	3	1	82	1.73	85	28.4	1	1	2	7	9	0.157025	0.714	15.7276	10.0696	10.4969	-60.6654	-4.51999	45.0612
17	1	3	1	65	1.67	59.2	23.6713	1	1	1	5	15	-0.117497	0.875	21.4901	10.0704	1.7649	-66.8069	0.759272	50.4191
18	1	3	1	68	1.49	53.4	21.227	1	1	1	23	15	0.102339	1.228	12.1713	13.1475	8.78796	-72.7908	13.252	36.1664
19	1	3	1	81	1.55	47	24.053	1	1	1	6	9	0.110599	0.965	9.49479	17.172	-3.50953	-53.7778	25.6176	24.0434
20	1	3	2	69	1.72	69.6	19.563	1	1	1	13	9	0.24308	0.875	20.9346	14.5088	-3.6505	-69.4682	13.2578	38.5492
21	1	3	2	62	1.44	49	23.5262	1	1	2	25	15	0.318126	0.553	14.9921	14.6329	-0.50195	-61.4173	13.5225	32.5803
22	1	3	1	61	1.5	57	23.6304	1	1	1	5	9	0.242747	0.783	14.7709	17.5114	-4.62564	-62.5835	16.4895	31.1777
23	1	3	2	68	1.66	70.3	25.3333	1	1	1	1	14	0.0959726	1.055	20.8046	11.8756	-1.81529	-66.5396	14.6637	28.7883
24	1	3	2	68	1.51	70.3	25.5117	1	1	1	6	9	0.133941	1.235	14.3872	12.9092	-2.74454	-63.6454	13.8046	39.1854
25	2	3	2	79	1.59	48.9	21.4464	2	1	2	17	15	0.150449	1.135	13.7097	10.3916	-2.46504	-58.6004	24.5947	27.5638
26	2	3	1	76	1.47	62.5	24.7221	1	1	2	4	15	0.112467	1.018	50.8407	34.6371	7.73756	-183.231	42.0581	108.114
27	2	3	1	72	1.65	49.9	23.0922	1	2	1	11	9	0.129918	0.951	12.997	14.387	12.2469	-71.8416	12.8681	34.8459
28	2	3	1	70	1.65	66.5	24.4261	1	1	1	9	15	0.291115	0.75	18.0218	14.1569	1.69945	-65.2024	10.3448	43.5385
29	2	3	1	78	1.6	55.7	20.4591	1	1	2	8	15	0.25885	0.67	17.013	10.0553	0.348615	-61.7203	10.8516	25.2853
30	2	3	1	71	1.68	60.1	23.4766	1	1	1	16	9	0.123908	1.103	13.5109	18.1244	4.43434	-72.8839	0.520941	48.7254
31	2	3	1	75	1.65	80.7	28.5927	1	1	2	12	12	-0.0190658	1.069	13.4082	15.3805	2.27096	-66.3733	15.9024	35.8823
32	2	3	2	72	1.55	66.4	24.3893	1	1	2	4	12	0.159541	0.806	18.7899	5.28567	7.31564	-73.0579	-8.43179	53.7106
33	2	3	2	70	1.4	54.4	22.6431	2	1	2	8	15	0.143498	0.955	17.5655	13.167	-0.237694	-56.2834	14.7048	35.1757
34	2	3	2	76	1.63	50	25.5102	1	1	1	7	12	0.230512	0.691	18.7076	11.1759	6.61585	-59.75	4.5299	39.5198
35	2	3	2	70	1.51	54.9	20.6632	1	1	1	3	15	0.127915	1.234	27.7069	28.4314	8.80677	-113.56	13.3568	67.0803
36	2	3	2	68	1.56	71.8	31.4898	2	1	1	4	12	0.0152603	1.097	18.831	8.51854	1.77908	-70.7069	-14.7628	62.7905
37	2	3	2	68	1.55	65	26.7094	1	1	1	11	12	0.144681	1.005	10.6711	14.3219	6.1458	-54.8845	6.20536	35.6217
38	2	3	2	65	1.64	54.2	22.5598	2	1	2	4	9	-0.0214944	0.998	9.09654	13.6578	-0.47265	-65.7151	29.7881	26.8665
39	2	3	1	70	1.65	64.1	23.8325	2	1	1	20	9	0.147745	1.096	22.844	8.09022	3.31314	-69.2027	13.2134	42.4551
40	2	3	1	71	1.55	54.3	19.9449	2	1	2	8	16	0.143498	0.764	17.1281	8.65211	-3.07855	-46.9178	11.1595	31.6098
41	2	3	2	73	1.55	63	26.2227	1	1	1	8	9	0.137539	0.834	14.0953	16.7973	9.13163	-69.3977	-3.38741	53.6953
42	2	3	2	69	1.53	68	28.3039	1	1	2	14	12	0.114226	0.853	16.4406	12.0493	4.01888	-67.0874	-4.28093	55.6067
43	2	3	2	76	1.69	58.7	25.0758	2	1	1	8	12	0.0247295	0.631	15.6697	7.74067	9.26476	-56.5169	0.672211	39.8901
44	2	3	1	72	1.45	68.6	24.0188	1	1	1	6	12	0.105465	0.933	12.5008	16.0791	4.40722	-63.4204	9.88288	36.826
45	2	3	2	59	1.48	54.6	25.9691	1	1	1	21	14	0.157895	1.2	16.8242	14.4733	0.416378	-65.4753	25.7762	21.5073
46	2	3	2	77	1.6	50.4	23.0095	1	1	2	6	16	0.0218447	0.806	16.502	6.54734	13.3694	-69.2316	2.63986	41.5323
47	2	3	1	78	1.57	48.4	18.9062	1	1	1	11	12	0.262868	0.802	15.2694	13.2511	8.63105	-67.8961	14.1664	34.0331
48	2	3	2	66	1.71	58.8	23.8549	2	1	1	7	16	0.0923767	1.012	15.8452	20.2843	-0.273984	-67.0414	11.6563	38.9516
49	2	3	2	80	1.56	71.1	24.3152	1	1	2	12	12	0.0700197	0.943	47.2619	62.9476	3.93182	-175.89	69.9231	83.3999
50	2	3	2	75	1.77	54	22.1893	1	1	2	9	16	0.391115	0.699	15.9277	16.0691	4.12991	-63.0793	20.3585	24.2762
51	2	3	1	82	1.65	78	24.8971	1	1	2	16	16	0.0951957	1.017	12.7179	10.7276	2.64518	-64.8735	10.4532	35.4492
52	2	3	1	73	1.54	66.7	24.4995	1	1	2	9	15	0.34083	0.762	15.8667	16.3946	4.0241	-51.8005	19.1177	25.9833
53	2	3	1	79	1.5	58.5	24.6669	1	1	1	10	12	0.124178	1.199	16.4313	20.0113	3.6188	-48.9396	22.3216	22.0415
54	2	3	1	66	1.67	43.2	19.2	1	1	1	6	16	0.164286	1.17	17.3302	6.8377	1.21186	-67.0723	17.1891	35.3272
55	2	3	1	81	1.59	77.5	27.7887	1	1	1	5	14	0.192251	1.105	16.1603	8.93467	1.52349	-58.5909	11.0548	34.7531
56	2	3	2	76	1.56	55.2	21.8346	1	2	2	2	14	0.0974084	1.01	11.5517	27.6438	0.16641	-69.5552	20.919	32.4577
57	2	3	2	67	1.6	54.9	22.5592	1	1	1	4	14	0.146887	0.877	14.3105	6.60647	9.16976	-63.113	-2.11954	46.3858
58	3	3	1	69	1.66	60.7	23.7109	1	1	2	4	15	0.126225	0.713	18.8934	11.7411	1.50125	-66.2929	11.1247	35.089
59	3	3	1	65	1.6	60.4	21.919	1	1	2	4	9	-0.0125285	0.889	13.7449	13.4354	13.9526	-68.4036	-10.2223	43.8367
60	3	3	2	64	1.53	60	23.4375	1	2	2	1	12	-0.0515464	1.02	12.7348	16.9103	-13.2686	-16.4377	17.6756	13.6933
61	3	3	2	70	1.65	57.5	24.5632	1	1	2	4	9	0.0142349	1.108	10.6768	17.6808	1.07428	-70.2285	10.3635	44.1156
62	3	3	2	65	1.56	78.6	28.8705	1	1	1	7	12	0.0287293	0.879	12.1382	12.193	10.7915	-66.8243	9.21264	40.0991
63	3	3	1	75	1.5	58.1	23.8741	2	1	2	10	12	0.396887	0.62	12.4529	13.479	11.0194	-62.3489	-10.8971	55.5057
64	3	3	1	75	1.63	58.8	26.1333	2	1	2	4	16	-0.0618812	0.858	14.3105	6.60647	9.16976	-63.113	-2.11954	46.3858
65	3	3	1	81	1.6	75.6	28.4542	1	1	1	0	15	0.198636	0.94	11.703	16.5352	-12.5421	-15.383	16.16	12.9133
66	3	3	2	81	1.65	89.3	34.8828	1	1	1	6	16	0.248	0.846	13.9732	15.6615	-0.00231433	-58.5217	14.8094	39.453
67	3	3	1	72	1.5	67.2	24.6832	1	1	2	10	12	0.0634807	1.313	15.921	15.3713	-2.14097	-59.0851	24.8162	25.213
68	3	3	2	71	1.6	53.4	23.7333	1	1	1	0	12	0.0739857	0.776	11.6516	17.2651	9.24575	-67.0702	-0.540017	42.4741
69	3	3	1	73	1.69	58.6	22.8906	1	1	1		15	0	0.85	9.32982	15.3467	19.9803	-67.0637	-3.13245	41.3088
70	3	3	2	84	1.58	68.8	24.0888	1	1	2		16	0.0606061	0.651	17.5813	11.1788	14.6976	-70.1779	-14.7349	46.6331
71	3	3	1	78	1.55	53	21.2306	1	1	1	0	16	0.00777454	1.021	8.464	20.402	7.64673	-61.5288	6.10377	37.4493
72	3	3	1	70	1.56	55.2	22.9761	1	1	1	2	15	0.211404	0.899	13.9545	18.5882	-2.65257	-57.2112	3.54343	33.7013
73	3	3	1	70	1.7	73	29.9967	1	1	1	3	9	0.061008	0.708	11.5716	11.7435	15.9416	-67.0329	-10.2247	52.7329
74	3	3	1	71	1.54	72.5	25.0865	1	1	2	15	15	0.39429	0.891	14.001	17.2399	1.66256	-61.1139	11.4726	33.5282
75	3	3	2	68	1.55	55.2	23.2754	1	1	1	7	12	0.0224609	1.001	12.9981	15.0515	7.67603	-69.791	3.02645	42.5444
76	3	3	1	69	1.56	66	27.4714	1	1	1	3	9	0.142732	0.979	16.2516	14.7456	2.30784	-71.175	3.26802	37.3729
77	3	3	1	75	1.56	57.8	23.7508	1	1	1	5	16	0.152941	0.864	17.7212	11.9122	5.7395	-67.9772	22.4749	23.5646
78	3	3	1	71	1.61	68	27.9421	2	2	2	3	12	0.242578	1.046	15.6104	8.85722	-0.52915	-54.9209	18.0072	30.0654
79	3	3	2	71	1.53	56.9	21.9513	2	1	2	4	12	0.356453	0.733	10.7262	16.9155	6.35358	-61.3607	4.53564	41.1673
80	3	3	2	69	1.5	57	25.33	1	1	2	2	9	0.36532	0.754	16.7339	12.984	8.88932	-67.3005	2.89367	42.7958
81	3	3	2	65	1.55	47	19.56	1	1	1	19	15	0.205357	0.89	19.3201	10.8561	0.855182	-61.5857	12.1433	34.9744
82	3	3	1	75	1.72	69.6	23.53	1	1	1	3	12	0.159236	0.924	15.692	11.3788	7.49945	-68.5865	3.57098	39.5958
83	3	3	2	72	1.44	49	23.63	1	1	1	13	12	0.266327	0.865	15.0093	21.6467	-0.393279	-62.9075	14.9672	37.7539
1	1	4	1	69	1.7	82.1	28.4083	1	1	1	15	9	0.263095	0.619	20.7291	14.7729	1.57127	-66.886	-1.34334	36.1713
2	1	4	2	76	1.77	96.6	30.8341	1	1	2	9	9	0.331395	0.805	17.5075	9.92745	-1.98865	-57.9087	14.6104	34.4696
3	1	4	1	69	1.64	60	22.3081	1	1	2	2	16	0.0769231	1.128	8.95699	21.8119	-9.22167	-53.6343	21.3429	23.6085
4	1	4	2	78	1.53	66.7	28.4933	1	1	1	9	12	0.258469	0.591	12.323	14.7551	9.3456	-57.8755	3.46062	37.44
5	1	4	2	73	1.63	76.6	28.8306	1	1	1	14	12	0.283249	0.706	13.3059	16.2739	14.9474	-66.8766	-7.18401	52.0544
6	1	4	2	65	1.6	60	23.4375	2	1	2	2	9	0.299357	0.763	12.2612	15.466	5.3751	-68.8023	-10.3999	55.1782
7	1	4	2	76	1.58	57.4	22.9931	1	1	1	7	15	0.157839	0.795	11.1657	12.3768	0.536148	-61.5804	7.85402	34.1876
8	1	4	1	84	1.65	75.9	27.8788	1	1	2	6	15	0.162791	0.504	17.3658	11.2196	4.71746	-65.8211	-7.50191	40.0971
9	1	4	2	68	1.58	63.4	25.3966	1	1	1	4	9	0.221939	0.915	13.2061	12.5806	1.49415	-66.4335	6.42362	38.2633
10	1	4	2	63	1.68	70	24.8016	1	1	1	5	9	0.21626	0.964	14.9174	9.56088	9.30436	-60.7038	13.114	33.3443
11	1	4	1	70	1.7	63	21.7993	1	1	2	5	15	0.22179	0.8	20.2017	14.5191	0.671501	-63.804	-2.93486	40.6454
12	1	4	1	68	1.73	65.7	21.952	2	1	1	7	9	-0.0264977	0.891	15.95	16.0695	-6.83556	-58.1721	14.4215	32.5428
13	1	4	2	75	1.75	85	27.7551	2	1	1	6	15	0.257457	0.946	18.2924	13.4489	-5.61402	-59.5684	19.4827	31.2021
14	1	4	1	67	1.56	51.4	21.121	1	1	1	6	9	0.278317	0.892	15.0219	12.1141	6.31743	-64.9186	6.98441	37.475
15	1	4	1	78	1.64	67.1	24.9479	1	1	2	11	15	0.154749	0.792	15.0657	23.3142	-0.289469	-59.9993	19.0497	26.5943
16	1	4	1	82	1.73	85	28.4	1	1	2	7	9	0.284534	0.606	14.7558	10.2889	10.1751	-58.3935	-6.14588	45.0301
17	1	4	1	65	1.67	59.2	23.6713	1	1	1	5	15	-0.0676884	0.836	20.8446	9.65885	1.93954	-67.3882	0.784752	49.8775
18	1	4	1	68	1.49	53.4	21.227	1	1	1	23	15	0.0942982	1.239	12.8808	12.884	7.80048	-72.4505	14.2991	36.8129
19	1	4	1	81	1.55	47	24.053	1	1	1	6	9	0.117051	0.958	9.55613	18.7524	-5.73542	-52.7608	25.1238	23.5882
20	1	4	2	69	1.72	69.6	19.563	1	1	1	13	9	0.262111	0.853	21.49	14.8107	-3.67479	-68.8868	12.7618	38.992
21	1	4	2	62	1.44	49	23.5262	1	1	2	25	15	0.231813	0.623	15.4065	14.1338	-14.6803	-14.6113	12.6909	15.3418
22	1	4	1	61	1.5	57	23.6304	1	1	1	5	9	0.279497	0.745	14.8537	16.8216	-6.09859	-59.6351	17.5737	27.8876
23	1	4	2	68	1.66	70.3	25.3333	1	1	1	1	14	0.11054	1.038	19.9969	13.23	-1.97966	-65.7128	14.6683	28.5601
24	1	4	2	68	1.51	70.3	25.5117	1	1	1	6	9	0.218093	1.115	14.7454	12.5534	8.33528	-65.545	13.4187	32.8986
25	2	4	2	79	1.59	48.9	21.4464	2	1	2	17	15	0.228293	1.031	16.2002	21.4291	-1.01844	-66.5439	11.8902	39.5296
26	2	4	1	76	1.47	62.5	24.7221	1	1	2	4	15	0.17524	0.946	12.2053	18.2832	-0.613356	-45.4128	17.3815	23.2539
27	2	4	1	72	1.65	49.9	23.0922	1	2	1	11	9	0.164684	0.913	14.4624	21.3421	1.61045	-65.1725	21.1693	24.4872
28	2	4	1	70	1.65	66.5	24.4261	1	1	1	9	15	0.305293	0.735	12.9627	11.7036	2.93373	-64.9918	11.6981	34.8744
29	2	4	1	78	1.6	55.7	20.4591	1	1	2	8	15	0.220133	0.705	14.3985	12.1004	4.45251	-52.9983	24.4103	17.8437
30	2	4	1	71	1.68	60.1	23.4766	1	1	1	16	9	0.128674	1.097	17.9079	8.24663	0.489095	-67.225	17.581	35.7637
31	2	4	1	75	1.65	80.7	28.5927	1	1	2	12	12	-0.0257388	1.076	15.4845	8.70685	0.0100113	-56.9462	11.7374	33.1678
32	2	4	2	72	1.55	66.4	24.3893	1	1	2	4	12	0.105318	0.858	11.8586	25.7842	0.0382367	-68.1384	21.7401	31.6839
33	2	4	2	70	1.4	54.4	22.6431	2	1	2	8	15	0.129148	0.971	14.5189	13.934	0.502604	-68.0448	17.0757	36.2903
34	2	4	2	76	1.63	50	25.5102	1	1	1	7	12	0.212695	0.707	18.7036	12.0377	1.9527	-67.2763	10.9302	36.9334
35	2	4	2	70	1.51	54.9	20.6632	1	1	1	3	15	0.10742	1.263	15.1082	12.7432	-2.02138	-63.7348	11.7527	39.2325
36	2	4	2	68	1.56	71.8	31.4898	2	1	1	4	12	0.0745063	1.031	13.7163	10.8327	-2.28843	-56.5929	23.961	25.4873
37	2	4	2	68	1.55	65	26.7094	1	1	1	11	12	0.17617	0.968	16.9192	11.494	1.47047	-61.3507	12.0463	35.2008
38	2	4	2	65	1.64	54.2	22.5598	2	1	2	4	9	0.0634596	0.915	14.5456	14.1612	11.9775	-70.9405	12.68	33.001
39	2	4	1	70	1.65	64.1	23.8325	2	1	1	20	9	0.22395	0.998	18.4754	12.6199	2.10685	-63.9575	9.75501	45.0958
40	2	4	1	71	1.55	54.3	19.9449	2	1	2	8	16	0.113229	0.791	17.2119	10.119	-0.632187	-60.4775	10.4329	24.4633
41	2	4	2	73	1.55	63	26.2227	1	1	1	8	9	0.170631	0.802	13.0989	16.3629	4.83724	-72.4752	1.33292	46.7135
42	2	4	2	69	1.53	68	28.3039	1	1	2	14	12	0.25026	0.722	12.3312	17.5303	1.62201	-65.5363	15.8002	35.2579
43	2	4	2	76	1.69	58.7	25.0758	2	1	1	8	12	0.049459	0.615	19.551	5.00152	7.80764	-73.7095	-8.31358	53.9973
44	2	4	1	72	1.45	68.6	24.0188	1	1	1	6	12	0.343241	0.685	18.0522	12.6466	-0.437629	-58.5344	15.1441	36.1009
45	2	4	2	59	1.48	54.6	25.9691	1	1	1	21	14	0.215439	1.118	19.2728	11.4394	7.02691	-61.0109	4.18819	40.5965
46	2	4	2	77	1.6	50.4	23.0095	1	1	2	6	16	0.0752427	0.762	16.6835	20.6178	1.8414	-70.5557	11.125	44.7799
47	2	4	1	78	1.57	48.4	18.9062	1	1	1	11	12	0.296875	0.765	19.5533	9.14685	0.835705	-70.4111	-15.5955	63.3031
48	2	4	2	66	1.71	58.8	23.8549	2	1	1	7	16	0.0475336	1.062	9.80219	14.0748	4.22205	-53.202	7.09056	33.8187
49	2	4	2	80	1.56	71.1	24.3152	1	1	2	12	12	0.0424063	0.971	9.37405	13.207	-0.138817	-65.1406	29.5021	26.0326
50	2	4	2	75	1.77	54	22.1893	1	1	2	9	16	0.236934	0.876	23.5073	9.57554	3.37159	-67.1172	11.4336	41.8526
51	2	4	1	82	1.65	78	24.8971	1	1	2	16	16	0.0987544	1.013	15.6665	10.251	-4.13461	-49.7462	11.255	30.3066
52	2	4	1	73	1.54	66.7	24.4995	1	1	2	9	15	0.206747	0.917	14.4909	14.4141	9.25379	-68.2431	-3.33677	53.7557
53	2	4	1	79	1.5	58.5	24.6669	1	1	1	10	12	0.127831	1.194	16.6223	11.693	4.31522	-65.2506	-3.86882	53.4763
54	2	4	1	66	1.67	43.2	19.2	1	1	1	6	16	0.160714	1.175	16.3318	7.25882	8.13461	-55.483	0.220279	42.7969
55	2	4	1	81	1.59	77.5	27.7887	1	1	1	5	14	0.210526	1.08	13.5654	11.0463	3.90259	-61.1607	8.59506	34.0808
56	2	4	2	76	1.56	55.2	21.8346	1	2	2	2	14	0.118856	0.986	16.9358	12.7355	0.034397	-64.8613	26.301	22.8324
57	2	4	2	67	1.6	54.9	22.5592	1	1	1	4	14	0.16537	0.858	16.2364	10.1963	11.7395	-66.3196	3.47998	42.316
58	3	4	1	69	1.66	60.7	23.7109	1	1	2	4	15	0.14951	0.694	14.2107	14.8781	13.7255	-65.5172	-8.24567	42.3409
59	3	4	1	65	1.6	60.4	21.919	1	1	2	4	9	0.00341686	0.875	13.5232	15.2404	6.85126	-63.6342	-3.87791	46.3432
60	3	4	2	64	1.53	60	23.4375	1	2	2	1	12	-0.0505155	1.019	11.5982	19.1499	1.48294	-68.0131	12.3931	43.003
61	3	4	2	70	1.65	57.5	24.5632	1	1	2	4	9	0.0169039	1.105	12.035	12.2157	10.9731	-67.8141	8.77256	39.5213
62	3	4	2	65	1.56	78.6	28.8705	1	1	1	7	12	0.0861878	0.827	12.7577	12.7676	11.3785	-59.2714	-11.2978	54.209
63	3	4	1	75	1.5	58.1	23.8741	2	1	2	10	12	0.374514	0.643	12.7874	16.784	11.3814	-61.2033	-4.44113	43.2169
64	3	4	1	75	1.63	58.8	26.1333	2	1	2	4	16	-0.00247525	0.81	14.336	8.47336	8.20786	-62.8565	-0.771127	45.638
65	3	4	1	81	1.6	75.6	28.4542	1	1	1	0	15	0.148338	0.999	12.4695	19.4055	1.17616	-59.3519	10.9118	27.1036
66	3	4	2	81	1.65	89.3	34.8828	1	1	1	6	16	0.391111	0.685	14.4439	14.4802	1.53524	-56.8159	11.7888	37.4127
67	3	4	1	72	1.5	67.2	24.6832	1	1	2	10	12	0.0984308	1.264	19.7097	12.5041	3.9161	-70.6098	20.77	29.9814
68	3	4	2	71	1.6	53.4	23.7333	1	1	1	0	12	0.097852	0.756	10.8117	17.5715	8.95348	-67.9941	0.192863	43.5974
69	3	4	1	73	1.69	58.6	22.8906	1	1	1		15	0.0423529	0.814	8.96354	16.2283	19.087	-64.3254	-1.79847	39.168
70	3	4	2	84	1.58	68.8	24.0888	1	1	2		16	0.177489	0.57	17.7946	11.4523	15.3241	-68.6704	-15.3847	47.4447
71	3	4	1	78	1.55	53	21.2306	1	1	1	0	16	0.0456754	0.982	8.5855	19.9174	8.01141	-61.8081	5.41335	40.4263
72	3	4	1	70	1.56	55.2	22.9761	1	1	1	2	15	0.187719	0.926	13.6317	16.8373	-3.22926	-56.3265	3.59105	32.8993
73	3	4	1	70	1.7	73	29.9967	1	1	1	3	9	0.112732	0.669	11.5986	14.3979	16.5414	-65.0565	-9.68726	54.4058
74	3	4	1	71	1.54	72.5	25.0865	1	1	2	15	15	0.396329	0.888
75	3	4	2	68	1.55	55.2	23.2754	1	1	1	7	12	0.250977	0.767	13.9507	13.3364	6.80803	-66.5262	2.63529	40.108
76	3	4	1	69	1.56	66	27.4714	1	1	1	3	9	0.205779	0.907	16.4901	11.4794	1.17567	-69.0518	3.37389	36.7484
77	3	4	1	75	1.56	57.8	23.7508	1	1	1	5	16	0.307843	0.706	51.2019	35.3999	12.6955	-200.465	64.4975	63.7905
78	3	4	1	71	1.61	68	27.9421	2	2	2	3	12	0.268646	1.01	16.0539	9.10315	-1.26878	-54.873	17.9479	29.7482
79	3	4	2	71	1.53	56.9	21.9513	2	1	2	4	12	0.38806	0.697	11.2422	16.5726	7.10476	-60.0473	4.12769	40.8746
80	3	4	2	69	1.5	57	25.33	1	1	2	2	9	0.400673	0.712	16.0376	14.007	8.92387	-70.1538	1.54795	43.2957
81	3	4	2	65	1.55	47	19.56	1	1	1	19	15	0.208036	0.887	18.5074	11.7409	1.23371	-61.5214	11.5387	36.0393
82	3	4	1	75	1.72	69.6	23.53	1	1	1	3	12	0.171065	0.911	15.0701	11.55	7.18202	-66.9896	4.99132	39.5926
83	3	4	2	72	1.44	49	23.63	1	1	1	13	12	0.368109	0.745	15.183	21.0905	-1.5268	-61.3591	16.745	35.5705
1	1	5	1	69	1.7	82.1	28.4083	1	1	1	15	9	0.214286	0.66	21.8701	14.9516	1.99449	-68.3055	-1.25791	36.8679
2	1	5	2	76	1.77	96.6	30.8341	1	1	2	9	9	0.267442	0.882	19.7424	10.5348	-0.625422	-58.3046	13.6714	36.8079
3	1	5	1	69	1.64	60	22.3081	1	1	2	2	16	0.116203	1.08	8.26253	22.9439	-9.64903	-53.2295	20.4097	22.7996
4	1	5	2	78	1.53	66.7	28.4933	1	1	1	9	12	0.278545	0.575	12.0325	15.2967	9.24648	-57.6532	2.63436	40.1237
5	1	5	2	73	1.63	76.6	28.8306	1	1	1	14	12	0.0771574	0.909	12.4541	15.8958	14.5979	-70.1739	-6.81437	52.1021
6	1	5	2	65	1.6	60	23.4375	2	1	2	2	9	0.0156107	1.072	12.9383	19.4969	4.43844	-72.8305	-6.44327	57.5114
7	1	5	2	76	1.58	57.4	22.9931	1	1	1	7	15	0.225636	0.731	11.5115	12.6367	0.924293	-61.3382	8.55232	34.0984
8	1	5	1	84	1.65	75.9	27.8788	1	1	2	6	15	-0.114618	0.671	17.915	16.5684	3.78999	-67.731	-3.83939	43.1674
9	1	5	2	68	1.58	63.4	25.3966	1	1	1	4	9	0.167517	0.979	13.9723	12.7017	1.81574	-66.0287	7.84334	38.1719
10	1	5	2	63	1.68	70	24.8016	1	1	1	5	9	0.108943	1.096	15.3453	10.851	9.46562	-59.7021	15.0893	35.8098
11	1	5	1	70	1.7	63	21.7993	1	1	2	5	15	0.212062	0.81	21.8356	14.3311	1.26402	-64.4344	1.7635	37.9911
12	1	5	1	68	1.73	65.7	21.952	2	1	1	7	9	-0.00691244	0.874	23.7525	25.2655	-11.2481	-85.9933	23.3676	44.9516
13	1	5	2	75	1.75	85	27.7551	2	1	1	6	15	0.300628	0.891	19.2212	14.8257	-5.39379	-58.0112	20.8577	32.4309
14	1	5	1	67	1.56	51.4	21.121	1	1	1	6	9	0.171521	1.024	13.4801	12.8777	5.3907	-66.0938	8.22479	36.0917
15	1	5	1	78	1.64	67.1	24.9479	1	1	2	11	15	0.0864461	0.856	15.7562	22.0511	0.10131	-61.7662	19.6043	27.0765
16	1	5	1	82	1.73	85	28.4	1	1	2	7	9
17	1	5	1	65	1.67	59.2	23.6713	1	1	1	5	15	-0.0932312	0.856	20.9947	9.65516	1.45696	-67.9002	1.40296	50.3443
18	1	5	1	68	1.49	53.4	21.227	1	1	1	23	15	0.0935673	1.24	13.2109	14.0239	7.82592	-72.4622	14.1133	35.1179
19	1	5	1	81	1.55	47	24.053	1	1	1	6	9	0.113364	0.962	9.69601	15.8252	-2.60382	-53.7648	23.7564	25.0165
20	1	5	2	69	1.72	69.6	19.563	1	1	1	13	9	0.238754	0.88	20.6492	14.8997	-3.57981	-67.9008	12.559	38.8601
21	1	5	2	62	1.44	49	23.5262	1	1	2	25	15	0.0468557	0.773	16.6567	17.1759	0.822516	-63.2659	15.8875	35.3401
22	1	5	1	61	1.5	57	23.6304	1	1	1	5	9	0.141199	0.888	16.2173	20.7742	-2.81904	-68.4836	16.7791	32.8696
23	1	5	2	68	1.66	70.3	25.3333	1	1	1	1	14	0.0642674	1.092	20.6027	13.1549	-1.13691	-66.0677	15.0801	29.2217
24	1	5	2	68	1.51	70.3	25.5117	1	1	1	6	9	0.153576	1.207	15.388	13.5669	-2.77031	-63.2916	14.1276	39.2932
25	2	5	2	79	1.59	48.9	21.4464	2	1	2	17	15	0.0958084	1.208	13.7641	10.6229	-3.11963	-60.2097	24.5434	29.2992
26	2	5	1	76	1.47	62.5	24.7221	1	1	2	4	15	0.048823	1.091	16.9174	12.9497	2.03909	-60.8855	15.3175	35.61
27	2	5	1	72	1.65	49.9	23.0922	1	2	1	11	9	0.0713632	1.015	14.0978	15.1989	11.9351	-72.7233	12.3001	35.1366
28	2	5	1	70	1.65	66.5	24.4261	1	1	1	9	15	0.238185	0.806	17.48	15.3673	2.0492	-65.5298	9.34431	45.2693
29	2	5	1	78	1.6	55.7	20.4591	1	1	2	8	15	0.0774336	0.834	17.6399	9.34504	1.95213	-62.6134	11.1298	27.7503
30	2	5	1	71	1.68	60.1	23.4766	1	1	1	16	9	0.216839	0.986	13.1052	18.6163	5.31726	-72.0492	0.348247	45.9912
31	2	5	1	75	1.65	80.7	28.5927	1	1	2	12	12	-0.0162059	1.066	12.3244	17.5195	1.9833	-65.3605	16.0027	35.3997
32	2	5	2	72	1.55	66.4	24.3893	1	1	2	4	12	0.012513	0.947	18.855	5.96452	6.66715	-73.0865	-8.3842	55.5641
33	2	5	2	70	1.4	54.4	22.6431	2	1	2	8	15	0.224215	0.865	20.3116	12.1422	-1.78356	-59.5623	18.4363	34.929
34	2	5	2	76	1.63	50	25.5102	1	1	1	7	12	0.197105	0.721	18.7818	11.9662	7.72077	-59.3835	3.14788	40.5803
35	2	5	2	70	1.51	54.9	20.6632	1	1	1	3	15	0.0600707	1.33	18.0486	22.1854	0.158842	-71.0316	13.0585	42.2079
36	2	5	2	68	1.56	71.8	31.4898	2	1	1	4	12	0.029623	1.081	19.4116	9.4792	1.50184	-72.0316	-14.3887	64.6043
37	2	5	2	68	1.55	65	26.7094	1	1	1	11	12	0.161702	0.985	9.60574	14.9962	3.64951	-51.9926	6.77063	32.2361
38	2	5	2	65	1.64	54.2	22.5598	2	1	2	4	9	-0.0122825	0.989	8.85912	17.8017	-0.171941	-66.3296	29.9787	26.1459
39	2	5	1	70	1.65	64.1	23.8325	2	1	1	20	9	0.332815	0.858	22.0131	9.75474	1.65938	-64.1996	12.1575	40.6978
40	2	5	1	71	1.55	54.3	19.9449	2	1	2	8	16	0.0325112	0.863	15.6107	11.2079	-3.88621	-51.1758	10.8602	31.4768
41	2	5	2	73	1.55	63	26.2227	1	1	1	8	9	0.0713547	0.898	14.3635	17.1242	9.11776	-70.4172	-5.11021	56.4035
42	2	5	2	69	1.53	68	28.3039	1	1	2	14	12	0.117342	0.85	14.9246	11.7722	2.9268	-65.5108	-1.85683	54.8546
43	2	5	2	76	1.69	58.7	25.0758	2	1	1	8	12	-0.015456	0.657	16.9508	9.66912	7.10439	-57.452	1.3603	41.4428
44	2	5	1	72	1.45	68.6	24.0188	1	1	1	6	12	0.162033	0.874	11.8697	15.1935	5.40632	-63.9696	9.41364	36.1173
45	2	5	2	59	1.48	54.6	25.9691	1	1	1	21	14	0.125614	1.246	16.86	13.6382	-0.11133	-64.7265	27.2103	22.288
46	2	5	2	77	1.6	50.4	23.0095	1	1	2	6	16	0.065534	0.77	18.2002	9.47011	12.4692	-68.2693	3.73045	42.8135
47	2	5	1	78	1.57	48.4	18.9062	1	1	1	11	12	0.374081	0.681	14.487	10.3877	8.69605	-63.9653	12.3227	35.2364
48	2	5	2	66	1.71	58.8	23.8549	2	1	1	7	16	0	1.115	16.2952	19.5119	0.388849	-68.0714	11.6766	40.3819
49	2	5	2	80	1.56	71.1	24.3152	1	1	2	12	12	0.0167653	0.997	16.1295	24.378	-0.290416	-60.0134	22.573	29.4114
50	2	5	2	75	1.77	54	22.1893	1	1	2	9	16	0.143728	0.983	14.6086	23.0955	4.06227	-66.1192	20.8549	25.7224
51	2	5	1	82	1.65	78	24.8971	1	1	2	16	16	0.124555	0.984	12.5279	12.7885	4.07962	-64.6255	11.6751	35.4405
52	2	5	1	73	1.54	66.7	24.4995	1	1	2	9	15	0.230104	0.89	14.2251	14.2878	3.81992	-52.3608	16.3216	24.1859
53	2	5	1	79	1.5	58.5	24.6669	1	1	1	10	12	0.200146	1.095	17.7188	8.83343	1.40985	-66.6157	17.7038	35.1849
54	2	5	1	66	1.67	43.2	19.2	1	1	1	6	16	0.164286	1.17	16.0187	8.63063	0.0690037	-58.5537	12.3415	34.0857
55	2	5	1	81	1.59	77.5	27.7887	1	1	1	5	14	0.216374	1.072	12.4285	29.0471	-0.896952	-68.9536	23.1751	31.7456
56	2	5	2	76	1.56	55.2	21.8346	1	2	2	2	14	-0.0393208	1.163	13.757	17.1748	1.01571	-69.8093	17.8657	38.1753
57	2	5	2	67	1.6	54.9	22.5592	1	1	1	4	14	0.0544747	0.972	19.0388	15.4066	3.03543	-69.9549	12.3609	39.2324
58	3	5	1	69	1.66	60.7	23.7109	1	1	2	4	15	0.180147	0.669
59	3	5	1	65	1.6	60.4	21.919	1	1	2	4	9	0.0193622	0.861	13.7178	17.2817	7.07927	-64.72	-3.69922	47.4377
60	3	5	2	64	1.53	60	23.4375	1	2	2	1	12	-0.0845361	1.052	10.5297	18.0055	-0.657035	-70.5663	12.0925	44.679
61	3	5	2	70	1.65	57.5	24.5632	1	1	2	4	9	-0.00177936	1.126	12.6227	12.5878	10.9468	-65.9156	9.02286	39.5002
62	3	5	2	65	1.56	78.6	28.8705	1	1	1	7	12	-0.0220994	0.925	12.4535	13.1673	12.1221	-63.4354	-11.4969	55.6312
63	3	5	1	75	1.5	58.1	23.8741	2	1	2	10	12	0.213035	0.809	13.24	15.2112	12.796	-65.6093	-3.59537	45.3787
64	3	5	1	75	1.63	58.8	26.1333	2	1	2	4	16	-0.125	0.909	15.1393	10.9241	8.89572	-65.1486	-0.223691	46.402
65	3	5	1	81	1.6	75.6	28.4542	1	1	1	0	15	0.026428	1.142	12.9396	17.2349	1.36552	-60.2524	12.1837	27.4645
66	3	5	2	81	1.65	89.3	34.8828	1	1	1	6	16	0.262222	0.83	13.4158	14.7038	1.55279	-59.5451	12.8809	39.2315
67	3	5	1	72	1.5	67.2	24.6832	1	1	2	10	12	0.0941512	1.27	17.9217	10.2103	4.17023	-70.7715	21.2682	28.6242
68	3	5	2	71	1.6	53.4	23.7333	1	1	1	0	12	-0.0143198	0.85	10.2282	20.5651	7.86399	-68.4848	0.714961	44.414
69	3	5	1	73	1.69	58.6	22.8906	1	1	1		15	-0.0541176	0.896	8.7447	16.3381	18.9703	-66.0142	-1.85475	40.6475
70	3	5	2	84	1.58	68.8	24.0888	1	1	2		16	0.151515	0.588	9.72122	19.5693	8.32055	-62.2296	5.76844	39.677
71	3	5	1	78	1.55	53	21.2306	1	1	1	0	16	0.01069	1.018	9.72122	19.5693	8.32055	-62.2296	5.76844	39.677
72	3	5	1	70	1.56	55.2	22.9761	1	1	1	2	15	0.216667	0.893	13.8668	18.3867	-2.80776	-57.0666	2.56097	34.899
73	3	5	1	70	1.7	73	29.9967	1	1	1	3	9	0.0888594	0.687	11.9142	14.0774	18.8077	-67.2506	-12.2487	54.4771
74	3	5	1	71	1.54	72.5	25.0865	1	1	2	15	15	0.296397	1.035	13.0713	19.5171	2.14843	-61.8799	13.6768	32.5591
75	3	5	2	68	1.55	55.2	23.2754	1	1	1	7	12	0.0517578	0.971	13.9371	16.9987	9.40629	-69.6448	3.96731	42.3194
76	3	5	1	69	1.56	66	27.4714	1	1	1	3	9	0.109457	1.017	16.5859	16.4356	1.69564	-70.5698	3.95458	38.5932
77	3	5	1	75	1.56	57.8	23.7508	1	1	1	5	16	0.345098	0.668	17.2053	10.8523	6.3306	-66.8495	22.8045	21.6537
78	3	5	1	71	1.61	68	27.9421	2	2	2	3	12	0.119479	1.216	16.3848	9.0591	-0.595606	-58.0839	18.8265	32.5985
79	3	5	2	71	1.53	56.9	21.9513	2	1	2	4	12	0.273047	0.828	11.7746	18.52	6.26731	-65.6393	5.27935	42.6452
80	3	5	2	69	1.5	57	25.33	1	1	2	2	9	0.0942761	1.076	15.3521	13.2194	7.73487	-71.6994	3.60261	44.5212
81	3	5	2	65	1.55	47	19.56	1	1	1	19	15	0.108929	0.998	19.5814	10.3785	0.759605	-61.9132	13.3018	36.7951
82	3	5	1	75	1.72	69.6	23.53	1	1	1	3	12	0.00363967	1.095	14.8689	10.6784	7.01807	-67.6474	6.10097	41.4731
83	3	5	2	72	1.44	49	23.63	1	1	1	13	12	0.192536	0.952	15.1594	24.5131	1.74799	-64.3028	15.6771	38.5499
